# Supplementary material for: Microtubules and Gαo-signaling modulate the preferential secretion of young insulin secretory granules in islet β cells via independent pathways
Source: PLoS One. 2021 Jul 22;16(7):e0241939. doi: 10.1371/journal.pone.0241939 (PMC8297875; doi:10.1371/journal.pone.0241939)
Supplement: S1 Table — (XLSX) [file pone.0241939.s002.xlsx]

## Sheet: Sheet1
Figure 1B						Figure 1G					Figure 1H
G2.8		G20				G5.6		G20			G5.6		G20
DMSO	NOC		DMSO	NOC		DMSO	NOC	DMSO	NOC		DMSO	NOC	DMSO	NOC
0.665393	0.491149		2.43505	4.70173		7.52048	4.9491	5.63375	3.31365		38.3813	52.7149	0.227673	0.313425
0.669091	0.89617		3.03451	5.03746		7.45531	4.65515	2.49947	2.43049		40.0956	41.9827	0.108237	0.481855
0.596391	0.98101		1.4445	4.6598		8.94954	5.08038	6.25348	4.27642		36.379	44.7972	0.306589	0.444734
0.519237	0.196474		1.96345	4.43245		7.22205	6.50844	3.44453	3.74586		38.3527	46.7782	0.179174	0.384035
0.507454	0.770775		1.46878	5.39901		11.5171	7.21931	5.45971	3.70015		38.509	43.8182	0.185739	0.31453
0.577565	0.572039		0.925007	7.97409		8.24328	9.40432	4.87383	3.55789		36.3857	41.2377	0.256101	0.322515
0.785126	0.504801		2.78245	5.85354		8.53854	5.88598	5.13189	3.29642		36.3344	48.6974	0.250296	0.307414
0.461197	0.619835		3.29268	7.05557		9.7068	7.83937	6.83284	3.5758		37.905	40.707	0.265668	0.323699
						6.91493	5.96791	5.56125	4.18292		42.1148	37.2357	0.257071	0.329947
						7.40574	6.77578	6.1857	3.24233		41.8224	45.9936	0.298691	0.365694
						7.48879	6.20505	6.49151	3.32803		42.6605	40.7235	0.289635	0.306395
						8.06261	7.64376	6.08471	4.15207		44.5429	42.6226	0.217199	0.348916
						5.41541	6.03409	3.7257	2.9601		42.1235	46.3864	0.264154	0.326569
						6.55802	6.74639	6.58508	2.3964		37.8916	42.9342	0.297466	0.361826
						8.26424	6.96738	5.12932	2.57942		42.9002	43.1424	0.256729	0.384246
						5.85496	7.60205	5.76229	3.87231		41.8809	39.3984	0.31569	0.349076
						10.2715	6.69701	5.83234	2.49429		38.4138	36.2974	0.312024	0.377043
						6.57728	7.5019	6.16562	1.48257		42.8017	42.6181	0.248838	0.304081
						8.1654	7.06109	7.5578	1.88184		41.7036	37.1936	0.254952	0.306722
						6.75284	5.54806	7.19371	2.22768		39.3169	39.4596	0.267194	0.26427
						6.75744	7.52571	5.97517	1.48257		36.2835	37.3604	0.288753	0.319852
						6.42654	9.49218	7.16409	1.88184		39.2282	35.4618	0.286296	0.307922
						7.18424	6.02336	7.73899	3.4343		36.1733	40.5324	0.244591	0.287265
						7.55835	7.95803	6.20181	2.22768		37.8869	44.9842	0.221221	0.294205
						8.99327	6.75307	7.36341	3.51168		46.8117	39.1987
						9.20716	7.02395	5.34749			50.7792	43.4805
						8.57358	7.98783	6.54436			41.103	29.1176
						6.82021	6.73962	6.59351			35.5837	43.8628
						4.49801	7.31914	4.16563			35.6308
						6.17963	5.59277	6.86288
						7.34133	6.36805	5.64149
						6.01125	6.5508	5.4707
						7.20428	7.68087	6.1041
						7.56927	5.34656	5.36964
Figure 2C			Figure 2F			Figure 2I			Figure 2J
0.329588	0.602338		3.08754	3.03339		0.169242	0.625816		0.959203	0.838084
0.446377	0.706302		3.4682	3.10182		0.46066	1.0254		1.19761	0.385381
0.500637	0.981881		3.2167	3.03757		0.361525	0.82649		1.20424	0.249655
0.36626	0.755749		4.6027	3.00015		0.116897	0.567265		0.444581	0.115991
0.607735	1.15789		2.95879	3.09464		0.197199	0.720812		0.253665	0.345523
0.210948	0.594887		4.15055	3.5087		0.366223	0.656374		1.53347	0.368837
0.164856	0.983228		3.52441	3.62773		0.154182	0.422427		0.44612	0.447164
0.118842	1.0709		3.65588	3.20637		0.445432	0.7302		0.623089	0.260107
0.723982	1.08604		2.9468	4.54662		0.541538	0.773498		0.2406	0.689072
0.310609	0.930795		4.06989	2.76338		0.385858	0.811493		0.898547	0.351035
0.478184	0.491298		4.61242	3.97859		0.417981	1.12782		0.496682	0.467242
0.247052	0.669998		5.47532	3.26961		0.243228	0.59802		0.906083	0.836538
0.491176	1.61097		4.91276	3.20268		0.426018	0.560755		1.18362	0.430147
0.731265	0.459191		4.05261	4.14042		0.295261	0.669979		0.643602	0.482143
0.532183	1.21592		4.10198	2.95717		0.367578	0.295669		0.586335	0.709696
1.63349	0.429781		4.58364			0.677787	0.334265		1.27284	0.544118
0.190339	1.03757		3.37235			0.298103	0.235605		0.944095	0.593833
0.60458	0.593581					0.728932	0.306006		1.0283
0.523072	0.645448					0.234718	0.605289
0.338433	0.400253					0.826355	0.607114
	1.3801
	0.700118
	1.1417
	0.695652
Figure 3E			Figure 3F
DMSO	CHX		CHX					No-CHX
1250	269.15		DMSO		Noc			DMSO		Noc
977.47	297		G2.8	G20	G2.8	G20		G2.8	G20	G2.8	G20
2726.89	467.98		0.0897436	1.58547	0.232653	2.39773		0.0419162	1.98071	0.345154	3.20095
1427.85	229.42		0.107527	1.73198	0.185185	1.83715		0.0164835	1.93712	0.0630631	2.07349
			0.039801	1.32616	0.297694	1.54717		0.0328947	1.95541	0.0699588	2.1797
			0.12782	1.49696	0.0273438	2.75043		0.0204082	1.4195	0.0388889	2.34735
				0.632388	0.00993884	1.10117		0.309756	1.86911		1.95896
				0.94152	0.0107794	2.30542		0.0291971	1.68208		2.93447
Figure 3G						Figure 3H
G2.8			G20			G2.8			G20
DMSO	Noc		DMSO	NoC		DMSO	NOC		DMSO	NOC
114.212	58.3333		83.9912	61.371		0.143082	0.197774		0.821678	1.90603
165.691	140.761		76.9886	46.009		0.154286	0.250171		1.02963	1.88988
122.642	52.9514		68.838	57.2314		0.160714	0.246469		0.659548	1.78992
79.5082	49.6094		62.1711	46.087		0.171004	0.149396		0.841346	1.29928
						0.0969828	0.126289		0.901989	2.02413
						0.0715649	0.144433		1.27187	2.41007
Figure 4F
2.8 mM			20 mM
WT	Mut		WT	mut
95.5128	242.857		84.1667	45.8974
153	108.036		65	46.0317
288.889	190.278		105.965	50.7692
Figure 4G
0.0145662	0.0262253	0.387443	0.00244919		1.09355	1.36339	4.1487	4.03699		5.36131	6.56046	6.7667	13.0734
0.00441466	0.612741	0.0306345			1.18408	1.4572	3.71719	5.7994		5.17	7.83877	8.5875	17.2386
0.548727	0.0152493	0.0095275	0.0623498		1.30863	1.75685	3.82026	5.54977		3.68309	9.52318	7.4481	13.0057
0.0132375	0.0189883	0.0175559	0.0307047		1.03374	1.81683	2.82398	4.07867		4.0792	9.69678	6.2967	10.5549
0.0214199	0.167365	0.0347305	0.131701		1.47051	3.48524	2.00173	12.8613		2.23697	8.06135	4.74336	19.6696
0.0290636	0.13353	0.041003	0.0647638		1.59202	5.11101	4.09309	20.9758		4.99039	12.5708	8.28412	30.8803
0.0960179	0.0125333	0.0522674	0.0617177		1.08984	2.31396	4.46835	14.1266		3.33333	5.68421	9.22137	18.8599
0.169521	0.0566299	0.000515312	0.0538885		2.99081	3.40128	9.11431	8.89072		7.5703	5.72727	13.4351	17.1369
c	m	c	m		c	m	c	m		c	m	c	m
DMSO		NOC			DMSO		NOC			DMSO		NOC
WT+DMSO	Gao-/-	WT +Noc	Gao-/- + Noc		WT+DMSO	Gao-/-	WT +Noc	Gao-/- + Noc		WT+DMSO	Gao-/-	WT +Noc	Gao-/- + Noc
Figure 5E			Figure 5H
F/F; Cre	F/F		F/F	F/F; Cre
0.396548	0.741477		657.978	1738.34
0.550794	0.354524		416.436	1251.37
0.396836	0.664756		1070.13	1268.33
0.426184	0.342137		483.162	1035.04
0.596218	0.402871		1008.05	562.883
0.617827	0.56945		795.042	432.67
0.842714	0.602067		1390.39	930.136
0.587041	0.383658		1363.01	324.312
0.529065	0.49957		1100.67	1193.99
0.591305	0.313193		1264.09	1089.84
			844.08	638.102
			777.186	1351.9
			539.449	862.039
			1131.9	1987.1
			746.016	860.294
			563.392	793.099
			785.621	899.339
			1052.73	1368.93
			724.574	1223.66
			668.447	952.195
			609.975	1379.77
			754.308	1280.33
			713.898	1854.58
			1454.91	991.869
			1466.68	703.472
			1379.98	1207.9
			1197.01	675.825
			749.297	1174.14
			1461.32	1160.91
			864.437	856.53
			1268.33	1137.57
			697.108
			1751.49
